# Supplementary material for: Finding the Common Single-Nucleotide Polymorphisms in Three Autoimmune Diseases and Exploring Their Bio-Function by Using a Reporter Assay
Source: Biomedicines. 2023 Aug 30;11(9):2426. doi: 10.3390/biomedicines11092426 (PMC10526089; doi:10.3390/biomedicines11092426)
Supplement: Supplementary file 1 [file biomedicines-11-02426-s001.zip]

Archive with 1 entries (1 files):
- biomedicines-2530713-supplementary.pdf
